# Supplementary material for: Interaction-selective molecular sieving adsorbent for direct separation of ethylene from senary C2-C4 olefin/paraffin mixture
Source: Nat Commun. 2024 Jan 20;15:625. doi: 10.1038/s41467-024-45004-9 (PMC10799885; doi:10.1038/s41467-024-45004-9)
Supplement: Supplementary file 3 — Source Data [file 41467_2024_45004_MOESM3_ESM.xlsx]

## Sheet: C2 Adsorption isotherm
273 K								298 K								323 K
Pressure (bar)	C2H4 uptake (cm3 g-1)	Pressure (bar)	C2H4 uptake (cm3 g-1)	Pressure (bar)	C2H6 uptake (cm3 g-1)	Pressure (bar)	C2H6 uptake (cm3 g-1)	Pressure (bar)	C2H4 uptake (cm3 g-1)	Pressure (bar)	C2H4 uptake (cm3 g-1)	Pressure (bar)	C2H6 uptake (cm3 g-1)	Pressure (bar)	C2H6 uptake (cm3 g-1)	Pressure (bar)	C2H4 uptake (cm3 g-1)	Pressure (bar)	C2H4 uptake (cm3 g-1)	Pressure (bar)	C2H6 uptake (cm3 g-1)	Pressure (bar)	C2H6 uptake (cm3 g-1)
0.00479263	0.264498	1.02462	31.4348	0.0397035	0.204514	1.02802	3.043	0.00575707	0.105654	1.02687	29.3146	0.0169129	0.0590087	1.04579	1.96426	0.00681505	0.000424851	1.02865	16.7608	0.012243	0.0156735	1.02696	0.629758
0.00948818	0.592396	0.961736	31.2858	0.0994262	0.460503	0.946175	3.00138	0.0193293	0.0346024	0.966835	29.0555	0.0334804	0.0762734	0.944919	1.8509	0.00849884	0.0107769	0.972026	15.9149	0.0335515	0.0153592	0.945684	0.609956
0.0254439	1.92766	0.921408	31.1871	0.124165	0.552124	0.904933	2.93268	0.0205264	0.0402754	0.921268	28.8348	0.0550987	0.115315	0.88398	1.76959	0.0107644	0.015497	0.928555	15.1752	0.0553509	0.026459	0.885315	0.579083
0.0299198	2.44837	0.880907	31.0957	0.151958	0.648246	0.827411	2.80944	0.0485042	0.350966	0.882725	28.6058	0.107189	0.208514	0.823894	1.69838	0.0204238	0.0414748	0.891471	14.446	0.0824173	0.0407752	0.823277	0.544424
0.0388339	3.73919	0.860364	31.0502	0.201384	0.819824	0.783687	2.73197	0.0689415	0.840079	0.860135	28.4554	0.136552	0.260219	0.763668	1.59275	0.0305546	0.0770333	0.867655	13.9875	0.097849	0.049132	0.782966	0.52118
0.0498062	6.15224	0.820199	30.9379	0.246971	0.988839	0.725006	2.60119	0.0868071	1.47214	0.819954	28.1668	0.157784	0.293598	0.721398	1.52908	0.0406223	0.119343	0.820477	12.9409	0.123081	0.0630354	0.70256	0.466526
0.05972	9.59115	0.77981	30.791	0.291395	1.0891	0.658217	2.44647	0.103288	2.33269	0.779186	27.9139	0.185719	0.344735	0.661605	1.40908	0.0507265	0.167908	0.785198	12.136	0.154673	0.0807886	0.662702	0.440518
0.0679922	12.7027	0.73892	30.6655	0.318543	1.1762	0.597363	2.27672	0.129921	3.706	0.73885	27.6509	0.21044	0.391462	0.60203	1.30616	0.0607733	0.221663	0.743696	11.1717	0.181385	0.0960476	0.597326	0.391323
0.0896655	18.0793	0.698885	30.5207	0.351236	1.27747	0.536606	2.09762	0.16737	5.68979	0.698743	27.278	0.235161	0.429091	0.540418	1.18568	0.0709012	0.280918	0.704628	10.2591	0.210439	0.112863	0.541354	0.354521
0.107572	20.471	0.658125	30.3576	0.383483	1.37136	0.476122	1.91128	0.203122	8.41547	0.658172	26.8096	0.283756	0.494175	0.480915	1.09118	0.0809215	0.344203	0.664778	9.33144	0.235248	0.12738	0.476144	0.309751
0.167427	24.2662	0.617701	30.181	0.416018	1.46294	0.415351	1.74053	0.220296	10.0373	0.617576	26.3573	0.309266	0.541028	0.419943	0.979778	0.120811	0.877113	0.618111	8.27551	0.25997	0.141977	0.41531	0.271122
0.242829	26.3	0.577384	29.9883	0.465443	1.60505	0.354603	1.54477	0.249862	12.8682	0.577304	25.8573	0.358668	0.62522	0.354509	0.862558	0.13149	0.967387	0.577374	7.37532	0.28474	0.15672	0.360323	0.241122
0.31299	27.3567	0.53676	29.7789	0.497344	1.69213	0.293594	1.34875	0.281003	15.5384	0.536984	25.2248	0.383348	0.673957	0.293605	0.733193	0.161777	1.23406	0.536955	6.55635	0.309224	0.171399	0.29362	0.191788
0.371852	28.014	0.496334	29.5606	0.514821	1.73942	0.233017	1.15679	0.313002	17.7185	0.496325	24.4604	0.409002	0.722593	0.232893	0.607193	0.192069	1.51938	0.496379	5.81652	0.33743	0.188432	0.232829	0.15331
0.428582	28.5156	0.455908	29.2938	0.56917	1.88719	0.172279	0.967668	0.355774	19.8879	0.45646	23.6203	0.436099	0.787378	0.172225	0.457576	0.222504	1.81278	0.456499	5.12264	0.378915	0.213701	0.17224	0.113517
0.483524	28.9356	0.415207	29.0263	0.616276	2.01179	0.111834	0.706354	0.376054	20.7595	0.415973	22.6764	0.482632	0.862691	0.111598	0.313898	0.278777	2.38267	0.415544	4.45887	0.403876	0.229017	0.111617	0.0774451
0.537038	29.2921	0.374955	28.7176	0.665455	2.14103	0.0516369	0.466949	0.414587	22.0302	0.376142	21.4237	0.508077	0.909417	0.0510029	0.21052	0.283368	2.43313	0.3751	3.85381	0.431574	0.246107	0.0436044	0.04256
0.589293	29.6001	0.334383	28.1455	0.716023	2.22003	0.00951109	0.265591	0.457903	23.1995	0.33586	19.8329	0.560541	1.00771	0.0105309	0.119141	0.313535	2.77228	0.334658	3.2909	0.477162	0.27443	0.00917597	0.0189209
0.640453	29.8806	0.293993	27.6954	0.765256	2.35157		--	0.474968	23.627	0.29649	17.6713	0.610669	1.09557	--	--	0.343927	3.13058	0.294097	2.75938	0.503634	0.290982		--
0.690485	30.1593	0.253635	27.1356	0.818516	2.50688		--	0.498105	24.117	0.257066	14.7536	0.661821	1.18891	--	--	0.374345	3.50016	0.253608	2.38795	0.511506	0.295919		--
0.742905	30.4035	0.213471	26.1952	0.864195	2.63216		--	0.511615	24.4038	0.216209	10.8587	0.712243	1.28767	--	--	0.404521	3.90029	0.212635	1.90793	0.561215	0.32723		--
0.793989	30.6225	0.173394	25.1598	0.917623	2.76381		--	0.563402	25.2699	0.173371	6.9503	0.762215	1.37958	--	--	0.43479	4.32211	0.172364	1.48784	0.631618	0.371963		--
0.843799	30.8153	0.134006	23.1075	0.966984	2.89523		--	0.612309	25.9699	0.133688	4.31018	0.813232	1.4735	--	--	0.465462	4.79635	0.132079	1.08064	0.662941	0.392		--
0.889716	30.9796	0.0910358	20.3044	1.01755	3.01666		--	0.662128	26.5658	0.0933925	2.4892	0.864101	1.56724	--	--	0.51333	5.62091	0.0916172	0.717065	0.713129	0.424262		--
0.934742	31.1396	0.0547635	11.8849	1.02802	3.043		--	0.711982	27.0823	0.0526899	1.13469	0.915274	1.66163	--	--	0.555723	6.38552	0.0512313	0.403772	0.763538	0.456854		--
0.97891	31.2961		--	--	--	--	--	0.764713	27.5614	0.0106294	0.186943	0.965617	1.75457	--	--	0.605869	7.38097	0.0133617	0.147485	0.833734	0.502523		--
1.02462	31.4348		--	--	--	--	--	0.814644	27.9756		--	1.01707	1.84965	--	--	0.656206	8.49875		--	0.864187	0.522434		--
--	--	--	--	--	--	--	--	0.864966	28.3543		--	1.04579	1.96426	--	--	0.707237	9.69468		--	0.916176	0.556553		--
--	--	--	--	--	--	--	--	0.915304	28.6643		--					0.757368	10.6689		--	0.964861	0.588643		--
--	--	--	--	--	--	--	--	0.965639	28.9041		--					0.820148	12.0521		--	1.01656	0.622859		--
--	--	--	--	--	--	--	--	1.01601	29.1977		--					0.85886	12.9335		--	1.02696	0.629758		--
--	--	--	--	--	--	--	--	1.02687	29.3146		--					0.909414	14.116		--
--	--	--	--	--	--	--	--	--	--	--	--					0.967466	15.5168		--
--	--	--	--	--	--	--	--	--	--	--	--					1.01728	16.492		--
--	--	--	--	--	--	--	--	--	--	--	--					1.02865	16.7608		--
																--	--	--	--

## Sheet: C3 Adsorption isotherm
273 K								298 K								323 K
Pressure (bar)	C3H6 uptake (cm3 g-1)	Pressure (bar)	C3H6 uptake (cm3 g-1)	Pressure (bar)	C3H8 uptake (cm3 g-1)	Pressure (bar)	C3H8 uptake (cm3 g-1)	Pressure (bar)	C3H6 uptake (cm3 g-1)	Pressure (bar)	C3H6 uptake (cm3 g-1)	Pressure (bar)	C3H8 uptake (cm3 g-1)	Pressure (bar)	C3H8 uptake (cm3 g-1)	Pressure (bar)	C3H6 uptake (cm3 g-1)	Pressure (bar)	C3H6 uptake (cm3 g-1)	Pressure (bar)	C3H8 uptake (cm3 g-1)	Pressure (bar)	C3H8 uptake (cm3 g-1)
0.00260951	0.21997	0.974422	33.9041	0.00261694	0.0438063	0.960793	3.62815	0.00254132	0.092064	0.961601	27.4998	0.00254931	0.0232718	0.961009	1.90947	0.00251497	0.0330236	0.959755	16.6676	0.00255048	0.0202725	0.960095	0.821916
0.00876858	0.540631	0.933881	33.7839	0.0287222	0.197064	0.93516	3.60151	0.0151014	0.034944	0.934491	27.4426	0.0290682	0.0703772	0.935032	1.89928	0.0155918	0.122735	0.934385	16.7684	0.0288644	0.054937	0.935352	0.82717
0.0151816	1.11633	0.868904	33.5169	0.0552562	0.321958	0.868911	3.5069	0.0287699	0.184128	0.86885	27.1944	0.055444	0.121438	0.8685	1.84122	0.0289981	0.20742	0.867951	16.4591	0.0551754	0.10081	0.868133	0.80433
0.0222448	1.77482	0.803238	33.362	0.0817752	0.433054	0.803346	3.3783	0.042112	0.4872	0.803036	26.9103	0.0814971	0.171824	0.803602	1.78385	0.0419906	0.297566	0.803766	15.9611	0.0814445	0.14056	0.803227	0.788085
0.0278691	3.00669	0.737203	33.0734	0.10782	0.535671	0.737497	3.21776	0.055427	0.972832	0.736049	26.5686	0.108049	0.23823	0.736715	1.71007	0.0553481	0.388779	0.737602	15.3009	0.108144	0.178759	0.737387	0.762869
0.0338616	9.604	0.672106	32.7883	0.133725	0.644584	0.671159	3.01001	0.0682947	1.62646	0.672105	26.2061	0.134302	0.301532	0.671506	1.62025	0.0683839	0.470097	0.672201	14.426	0.134552	0.218067	0.671892	0.739284
0.0420486	14.7607	0.605692	32.4123	0.160434	0.756923	0.606285	2.80248	0.0815223	2.07088	0.605753	25.7663	0.160612	0.362992	0.605885	1.52565	0.0815607	0.552526	0.606698	13.2643	0.160881	0.249056	0.605917	0.702285
0.0470786	16.5878	0.540096	32.0712	0.18658	0.877494	0.539474	2.58928	0.0944771	2.56099	0.539953	25.2516	0.186623	0.430724	0.539936	1.40985	0.0944686	0.638044	0.54465	11.6967	0.187201	0.28215	0.540386	0.669172
0.0545781	18.4237	0.47415	31.6513	0.213025	0.998293	0.473727	2.34118	0.107171	3.23344	0.47446	24.6479	0.213592	0.498295	0.474923	1.31048	0.108017	0.708989	0.476531	9.66069	0.213341	0.310215	0.474725	0.622934
0.0614396	19.5402	0.408267	31.1655	0.239303	1.1313	0.408004	2.06508	0.119568	4.29274	0.408346	23.9022	0.239748	0.564223	0.407862	1.18067	0.120862	0.783438	0.409477	7.61339	0.239106	0.341336	0.407572	0.565628
0.0678363	20.4294	0.34232	30.5573	0.262943	1.24454	0.342307	1.80898	0.129919	5.74358	0.343368	22.9652	0.263396	0.624191	0.34225	1.04175	0.131787	0.852374	0.343008	5.93179	0.262701	0.370425	0.34224	0.504136
0.0749671	21.2213	0.276546	29.8752	0.288778	1.36073	0.27653	1.5393	0.157027	10.5202	0.277678	21.6739	0.289883	0.688016	0.276163	0.883919	0.158402	0.98728	0.279412	4.6669	0.28954	0.394505	0.27676	0.435683
0.0814656	21.789	0.210939	28.9653	0.315248	1.48815	0.210654	1.2123	0.184298	13.9373	0.214967	19.7616	0.315232	0.755154	0.210515	0.729043	0.183518	1.16582	0.213053	3.60672	0.316359	0.431896	0.21047	0.363235
0.0881444	22.2861	0.149725	27.7424	0.341486	1.61495	0.14815	0.930346	0.209242	15.9103	0.15101	15.8722	0.340994	0.821055	0.144791	0.554786	0.210755	1.34233	0.14713	2.68264	0.341653	0.462213	0.144797	0.279372
0.0945254	22.7766	0.0807188	25.2024	0.368397	1.7331	0.0792383	0.561916	0.235053	17.4368	0.0826289	6.16603	0.369153	0.884963	0.0789119	0.37002	0.236879	1.5269	0.0799432	1.72763	0.367832	0.479086	0.0790668	0.190667
0.101224	23.1743	0.0132092	5.79401	0.394403	1.84085	0.0138066	0.280834	0.262355	18.6319	0.0115783	1.59673	0.394779	0.944398	0.013393	0.212871	0.262726	1.72435	0.0136596	0.614734	0.394234	0.502189	0.0131935	0.0853433
0.107542	23.5298	0.00585606	4.72945	0.434166	1.9911	0.00670959	0.236061	0.288283	19.5729	0.00671214	1.41429	0.433739	1.02241	0.00661018	0.184377	0.289887	1.9487	0.00676555	0.431683	0.434884	0.535725	0.00656321	0.0508069
0.114145	23.9053	--	--	0.473774	2.12935		--	0.315176	20.3446	--	--	0.473902	1.10081	--	--	0.314808	2.16615	--	--	0.47407	0.565913	--	--
0.121097	24.2352	--	--	0.513392	2.26987	--	--	0.342454	21.0065	--	--	0.512222	1.18124	--	--	0.341375	2.41505	--	--	0.514	0.594712	--	--
0.127429	24.506	--	--	0.525573	2.33856	--	--	0.36858	21.5784	--	--	0.526713	1.22244	--	--	0.368064	2.68248	--	--	0.526942	0.603651	--	--
0.133567	24.7711	--	--	0.56608	2.4668	--	--	0.394695	22.0945	--	--	0.566336	1.2908	--	--	0.394615	3.03049	--	--	0.566097	0.629599	--	--
0.140797	25.0397	--	--	0.604344	2.59745	--	--	0.421582	22.5611	--	--	0.604289	1.36669	--	--	0.420871	3.39911	--	--	0.606359	0.654679	--	--
0.153428	25.4683	--	--	0.644524	2.72009	--	--	0.447284	22.9831	--	--	0.645013	1.42922	--	--	0.4466	3.8358	--	--	0.644661	0.677155	--	--
0.160529	25.712	--	--	0.683706	2.83439	--	--	0.47431	23.3849	--	--	0.685432	1.49455	--	--	0.471469	4.34782	--	--	0.684365	0.699151	--	--
0.174066	26.0991	--	--	0.723644	2.93837	--	--	0.500564	23.7534	--	--	0.724495	1.54574	--	--	0.49943	5.00473	--	--	0.723527	0.719647	--	--
0.187046	26.4526	--	--	0.762597	3.05811	--	--	0.527047	24.0977	--	--	0.764111	1.61288	--	--	0.524386	5.85	--	--	0.763531	0.739454	--	--
0.200393	26.7729	--	--	0.802786	3.17769	--	--	0.566017	24.5108	--	--	0.803261	1.68481	--	--	0.562979	7.07567	--	--	0.802811	0.757876	--	--
0.212525	27.0629	--	--	0.842507	3.30372	--	--	0.606098	24.9135	--	--	0.843484	1.73448	--	--	0.60196	8.43962	--	--	0.842737	0.775637	--	--
0.21953	27.2607	--	--	0.881524	3.4261	--	--	0.645699	25.2865	--	--	0.883118	1.79939	--	--	0.644011	9.95821	--	--	0.881288	0.791932	--	--
0.226831	27.4438	--	--	0.921313	3.50446	--	--	0.68384	25.6316	--	--	0.92095	1.85913	--	--	0.683966	11.1644	--	--	0.92244	0.81432	--	--
0.239681	27.7151	--	--	0.960793	3.62815	--	--	0.72373	25.9513	--	--	0.961009	1.90947	--	--	0.721721	12.2754	--	--	0.960095	0.821916	--	--
0.252135	27.949	--	--					0.762752	26.2553	--	--					0.763414	13.2468	--	--
0.258981	28.1344	--	--					0.802515	26.5418	--	--					0.802646	14.1084	--	--
0.302492	28.7058	--	--					0.842142	26.8059	--	--					0.843058	14.8097	--	--
0.3424	29.2081	--	--					0.881711	27.0482	--	--					0.881085	15.4315	--	--
0.381759	29.6286	--	--					0.921543	27.2789	--	--					0.920939	16.0896	--	--
0.421238	30.0563	--	--					0.961601	27.4998	--	--					0.959755	16.6676	--	--
0.460528	30.4488	--	--					--	--	--	--					--	--	--	--
0.499298	30.7626	--	--					--	--	--	--					--	--	--	--
0.526394	30.9932	--	--					--	--	--	--					--	--	--	--
0.552271	31.2161	--	--					--	--	--	--					--	--	--	--
0.579183	31.4454	--	--					--	--	--	--					--	--	--	--
0.605729	31.6669	--	--					--	--	--	--					--	--	--	--
0.632129	31.8582	--	--					--	--	--	--					--	--	--	--
0.658157	32.0767	--	--					--	--	--	--					--	--	--	--
0.684837	32.2581	--	--					--	--	--	--					--	--	--	--
0.711045	32.3964	--	--					--	--	--	--					--	--	--	--
0.736866	32.5831	--	--					--	--	--	--					--	--	--	--
0.763651	32.7229	--	--					--	--	--	--					--	--	--	--
0.789822	32.9032	--	--					--	--	--	--					--	--	--	--
0.815279	33.0712	--	--					--	--	--	--					--	--	--	--
0.84188	33.2042	--	--					--	--	--	--					--	--	--	--
0.868561	33.3996	--	--					--	--	--	--					--	--	--	--
0.895169	33.5004	--	--					--	--	--	--					--	--	--	--
0.920913	33.7051	--	--					--	--	--	--					--	--	--	--
0.947782	33.7972	--	--					--	--	--	--					--	--	--	--
0.974422	33.9041	--	--					--	--	--	--					--	--	--	--

## Sheet: C4 Adsorption isotherm
283 K								298 K								313 K
Pressure (bar)	n-C4H8 uptake (cm3 g-1)	Pressure (bar)	n-C4H8 uptake (cm3 g-1)	Pressure (bar)	n-C4H10 uptake (cm3 g-1)	Pressure (bar)	n-C4H10 uptake (cm3 g-1)	Pressure (bar)	n-C4H8 uptake (cm3 g-1)	Pressure (bar)	n-C4H8 uptake (cm3 g-1)	Pressure (bar)	n-C4H10 uptake (cm3 g-1)	Pressure (bar)	n-C4H10 uptake (cm3 g-1)	Pressure (bar)	n-C4H8 uptake (cm3 g-1)	Pressure (bar)	n-C4H8 uptake (cm3 g-1)	Pressure (bar)	n-C4H10 uptake (cm3 g-1)	Pressure (bar)	n-C4H10 uptake (cm3 g-1)
0.00405623	0.400057	0.973755	24.5449	0.00412814	-0.0102287	0.974331	3.39703	0.00519992	0.0663897	0.973995	21.4875	0.00487785	0.0999206	0.973782	2.04114	0.00476598	0.107026	0.973505	14.6318	0.00496714	0.176275	0.973907	1.81172
0.00835745	0.686527	0.96071	24.6061	0.00828018	-0.0179629	0.960298	3.45643	0.0104719	0.124892	0.96162	21.5647	0.0100476	0.162532	0.96128	2.0441	0.00966597	0.202504	0.959253	14.7667	0.0107032	0.268406	0.96089	1.80616
0.00908132	0.738251	0.921377	24.5321	0.00916883	-0.0128296	0.921214	3.4875	0.0118699	0.141406	0.921368	21.529	0.0118488	0.182471	0.920845	2.01152	0.0117926	0.238718	0.920514	14.7397	0.0118012	0.285603	0.921063	1.77711
0.012002	0.875305	0.882112	24.4903	0.0119092	-0.0188376	0.882564	3.50298	0.0129252	0.235993	0.881488	21.4887	0.0129069	0.245398	0.881349	1.98839	0.0131511	0.266686	0.88118	14.6368	0.0131112	0.304719	0.881603	1.74215
0.0130947	0.938438	0.842673	24.3849	0.012912	0.085147	0.842476	3.50465	0.0255941	0.530989	0.84291	21.4177	0.0263502	0.319443	0.842024	1.95536	0.0258748	0.436589	0.84257	14.5198	0.0260129	0.39361	0.842924	1.71318
0.0255518	1.46171	0.802934	24.2869	0.0263369	0.171734	0.803219	3.4986	0.0386665	0.791438	0.80354	21.3504	0.0391524	0.374607	0.803385	1.921	0.0392089	0.596137	0.803144	14.3651	0.0390079	0.460933	0.802231	1.68097
0.0388515	2.05198	0.763491	24.1951	0.0392608	0.25077	0.764277	3.46626	0.0525635	1.02645	0.763551	21.2506	0.0525151	0.425355	0.76301	1.88252	0.0525115	0.736001	0.763677	14.1457	0.052422	0.516984	0.763504	1.64449
0.0514477	2.89037	0.72394	24.0656	0.0525588	0.324724	0.723824	3.42825	0.0657657	1.22847	0.723853	21.1281	0.0656108	0.469425	0.723756	1.84101	0.0657907	0.871607	0.724076	13.8896	0.0658485	0.564079	0.724416	1.6098
0.0629117	4.64684	0.684538	23.918	0.0656724	0.394492	0.685337	3.38526	0.0789151	1.41456	0.684665	20.999	0.0789187	0.510348	0.685172	1.79918	0.0789659	0.996086	0.68548	13.6078	0.0788383	0.603763	0.683832	1.57088
0.0761103	6.8046	0.64509	23.7793	0.0789002	0.455148	0.644616	3.33424	0.0919545	1.60628	0.644692	20.8423	0.0920648	0.548917	0.645837	1.75489	0.0920759	1.12158	0.645424	13.2428	0.0921383	0.640635	0.645528	1.53241
0.0901044	9.05052	0.605555	23.6192	0.0918333	0.517391	0.605711	3.27852	0.104944	1.80409	0.60577	20.6757	0.105091	0.585862	0.605747	1.70837	0.105264	1.23598	0.606363	12.8475	0.105082	0.672431	0.605057	1.49154
0.104654	10.8648	0.566358	23.4472	0.10511	0.578738	0.566602	3.20576	0.118399	2.03044	0.566076	20.4762	0.118074	0.622062	0.566179	1.65773	0.118496	1.35334	0.566636	12.3458	0.118398	0.704121	0.565695	1.44992
0.117568	12.0922	0.525758	23.266	0.118104	0.633884	0.526438	3.13365	0.131567	2.25127	0.52687	20.2546	0.131508	0.658321	0.526292	1.60789	0.132021	1.46752	0.526203	11.7458	0.131582	0.734474	0.526362	1.4047
0.130885	13.0292	0.48837	23.0706	0.131251	0.694268	0.486949	3.06181	0.144076	2.50753	0.487122	20.0039	0.144307	0.692745	0.487436	1.55379	0.144632	1.578	0.487147	10.9833	0.144683	0.763094	0.486703	1.35763
0.144315	13.79	0.447028	22.8299	0.144482	0.753974	0.447752	2.97804	0.157178	2.79607	0.447685	19.7132	0.157674	0.725087	0.447582	1.49664	0.157362	1.70034	0.448769	10.1053	0.157794	0.790754	0.447189	1.30711
0.157569	14.4994	0.407214	22.5851	0.15769	0.81021	0.407813	2.88843	0.170846	3.15458	0.408426	19.3876	0.170833	0.758123	0.408458	1.43774	0.17095	1.8144	0.40908	8.98717	0.170551	0.816114	0.408364	1.25506
0.171135	14.9941	0.368612	22.3169	0.170873	0.858641	0.368878	2.8004	0.183626	3.66203	0.369316	18.9873	0.184207	0.789495	0.368809	1.37787	0.184475	1.93166	0.369325	7.90063	0.18364	0.841724	0.368827	1.20143
0.18376	15.4916	0.328933	22.0126	0.183878	0.91135	0.329617	2.70569	0.196037	4.48038	0.329436	18.5102	0.19726	0.822159	0.329441	1.31272	0.197485	2.05224	0.329305	6.93993	0.196677	0.866112	0.328991	1.14198
0.197303	15.8749	0.289089	21.6633	0.196805	0.969179	0.289816	2.59822	0.208331	5.72976	0.291471	17.8977	0.210099	0.85134	0.290118	1.24395	0.210969	2.17871	0.289947	6.09972	0.2099	0.890864	0.289452	1.08179
0.209871	16.2814	0.249854	21.2502	0.21003	1.02284	0.250329	2.48751	0.221318	7.33001	0.251052	17.0733	0.223435	0.881245	0.250223	1.17171	0.223232	2.29915	0.250384	5.34805	0.223264	0.916572	0.249935	1.01624
0.223358	16.6313	0.211165	20.7555	0.223178	1.07693	0.210589	2.37394	0.235933	8.81638	0.212314	15.8737	0.23691	0.91001	0.210785	1.09365	0.23665	2.42079	0.210705	4.71018	0.236878	0.940059	0.210498	0.946032
0.2361	16.9296	0.171859	20.0942	0.236285	1.12589	0.171089	2.24807	0.248313	9.97136	0.174626	13.9274	0.25017	0.939272	0.171241	1.00774	0.250141	2.55224	0.171542	4.1038	0.250054	0.963053	0.171126	0.869474
0.250169	17.2339	0.132621	19.1234	0.249673	1.17508	0.13172	2.11641	0.262828	11.0595	0.137587	10.0407	0.263747	0.969854	0.131684	0.914722	0.262876	2.69278	0.132122	3.52898	0.263395	0.985678	0.131583	0.7846
0.262883	17.4997	0.094362	17.5054	0.261981	1.23259	0.092417	1.96191	0.288291	12.4271	0.0926076	6.2584	0.289659	1.02013	0.0927233	0.807327	0.289463	2.93848	0.0925584	2.95753	0.289465	1.03014	0.0922041	0.685889
0.288994	17.9229	0.053637	12.7644	0.288723	1.32695	0.0528316	1.75924	0.314691	13.5641	0.0527026	4.3125	0.31592	1.06914	0.0528021	0.671132	0.315667	3.20957	0.0536004	2.2662	0.315982	1.07533	0.0528591	0.560232
0.315161	18.2967	0.0134976	4.94092	0.315014	1.41128	0.0136769	1.38035	0.341889	14.3884	0.0139222	2.55549	0.342184	1.11769	0.0139377	0.431739	0.342136	3.51868	0.0135067	1.24253	0.342366	1.11457	0.0131823	0.347305
0.342077	18.6642	0.00545994	3.81635	0.341496	1.50066	0.00671487	1.06462	0.367969	15.0903	0.00647944	1.75567	0.368693	1.16291	0.00672944	0.270043	0.369211	3.8904	0.00667927	1.01493	0.368692	1.15464	0.00672429	0.278313
0.368416	18.9894		--	0.367553	1.58893		--	0.393742	15.6362		--	0.39519	1.2083		--	0.395175	4.32357		--	0.393555	1.1904		--
0.394486	19.302		--	0.394161	1.67439		--	0.420598	16.2089		--	0.42147	1.25248		--	0.421845	4.77031		--	0.421201	1.22702		--
0.4213	19.612		--	0.420316	1.7601		--	0.447653	16.6786		--	0.447676	1.29822		--	0.446491	5.29063		--	0.447296	1.26109		--
0.44723	19.9174		--	0.446673	1.83969		--	0.47368	17.0602		--	0.473934	1.3397		--	0.471742	5.91224		--	0.474108	1.29707		--
0.473519	20.2044		--	0.473453	1.92865		--	0.50009	17.4153		--	0.499219	1.37853		--	0.499239	6.69157		--	0.500201	1.32924		--
0.499758	20.4912		--	0.499952	2.00461		--	0.526309	17.7607		--	0.526742	1.42218		--	0.522812	7.34371		--	0.526932	1.35968		--
0.526193	20.7671		--	0.525815	2.08118		--	0.552205	18.0973		--	0.552406	1.46155		--	0.549934	8.13678		--	0.552825	1.39182		--
0.552884	21.03		--	0.552624	2.1628		--	0.578937	18.3988		--	0.578569	1.50167		--	0.578602	8.84606		--	0.579563	1.42199		--
0.578881	21.2882		--	0.578742	2.23974		--	0.604322	18.6735		--	0.60512	1.54213		--	0.605225	9.46361		--	0.605481	1.44947		--
0.605276	21.5509		--	0.605123	2.31819		--	0.631626	18.9607		--	0.632031	1.58005		--	0.631266	10.0032		--	0.631801	1.47979		--
0.631035	21.7977		--	0.630526	2.40157		--	0.658233	19.2206		--	0.657021	1.6216		--	0.657684	10.5751		--	0.658796	1.5096		--
0.657711	22.0561		--	0.657403	2.47784		--	0.696673	19.5458		--	0.697364	1.67351		--	0.696523	11.1889		--	0.697772	1.5514		--
0.697499	22.3681		--	0.697568	2.57857		--	0.737727	19.8534		--	0.737138	1.72773		--	0.735372	11.906		--	0.738315	1.59254		--
0.736686	22.6599		--	0.736767	2.69233		--	0.777123	20.1416		--	0.776257	1.7807		--	0.776365	12.4391		--	0.776933	1.63225		--
0.776309	22.9465		--	0.775312	2.81565		--	0.816112	20.4275		--	0.816283	1.8318		--	0.814869	12.988		--	0.816353	1.6698		--
0.816473	23.2712		--	0.815928	2.9313		--	0.855138	20.6909		--	0.856357	1.88563		--	0.855493	13.4323		--	0.855941	1.70694		--
0.855112	23.5795		--	0.855548	3.02911		--	0.89564	20.9449		--	0.895247	1.93639		--	0.894751	13.8681		--	0.894849	1.74192		--
0.893655	23.8592		--	0.895298	3.1347		--	0.934561	21.2335		--	0.935014	1.98777		--	0.934162	14.2689		--	0.934395	1.77344		--
0.933894	24.2123		--	0.934477	3.26514		--	0.973995	21.4875		--	0.973782	2.04114		--	0.973505	14.6318		--	0.973907	1.81172		--
0.973755	24.5449		--	0.974331	3.39703		--												--

## Sheet: 195K CO2
Relative Pressure P/P0	CO2 uptake (cm3 g-1 , STP)	Relative Pressure P/P0	CO2 uptake (cm3 g-1 , STP)
0.000196967	3.05608	0.909026	39.8999
0.000366557	6.14941	0.808197	40.0102
0.000546428	9.26947	0.76974	40.0361
0.000751307	12.4119	0.730373	40.0197
0.00100494	15.5588	0.710122	40.01
0.00136089	18.6787	0.670603	39.9733
0.00181822	21.794	0.631233	39.9635
0.00249214	24.8298	0.591923	39.9571
0.00357448	27.6727	0.552548	39.933
0.00523141	30.2567	0.512975	39.878
0.00790213	32.2761	0.473277	39.857
0.011578	33.7517	0.434152	39.8194
0.0161927	34.7327	0.394539	39.7925
0.0253181	35.8215	0.354615	39.7041
0.0389802	36.6518	0.315758	39.6472
0.0777221	37.7306	0.275947	39.5443
0.135585	38.5225	0.236351	39.4194
0.177599	38.9	0.19715	39.2591
0.19764	39.0327	0.157789	39.0154
0.237428	39.2513	0.118367	38.672
0.276188	39.4065	0.079089	38.1399
0.316462	39.5769	0.0403595	37.0037
0.355946	39.6898		--
0.39549	39.7947		--
0.434824	39.8759		--
0.474391	39.9476		--
0.514032	39.9912		--
0.553593	40.0349		--
0.592922	40.0688		--
0.632316	40.0859		--
0.672043	40.0911		--
0.711581	40.0569		--
0.750964	40.0264		--
0.790484	40.0186		--
0.829997	40.0044		--
0.869513	39.9693		--
0.909026	39.9099		--
			--

## Sheet: breakthough experiment
C3H6/C3H8 (50/50, v/v)									C2H4/C2H6 (50/50, v/v)									n-C4H8/n-C4H10 (50/50, v/v)
1.0 mL min-1			2.0 mL min-1			4.0 mL min-1			1.0 mL min-1			2.0 mL min-1			4.0 mL min-1			1.0 mL min-1
t (min)	C3H8	C3H6	t (min)	C3H8	C3H6	t (min)	C3H8	C3H6	t (min)	C2H6	C2H4	t (min)	C2H6	C2H4	t (min)	C2H6	C2H4	t (min)	n-C4H10	n-C4H8
0	0	0	0	0	0	0	0.0543546	0	0	0.0190546	0	0	0	0	0	0	0	0	0	0
2.3	0.0505102	0	2.3	0.0177074	0	2.3	0.844695	0	2	0.0694969	0	2	0.171603	0	2	0.15629	0	7	0.03636	0
4.6	0.189572	0	4.6	0.0384406	0	4.6	1.3003	0	4	0.119253	0	4	0.417218	0	4	0.648677	0	14	0.57005	0
6.9	0.299254	0	6.9	0.136782	0	6.9	1.50162	0	6	0.186628	0	6	0.666952	0	6	1.04396	0.04262	21	1.23413	0
9.2	0.423533	0	9.2	0.34824	0	9.2	1.55805	0.0520309	8	0.271005	0	8	0.862536	0	8	1.15909	0.210812	28	1.19433	0.06012
11.5	0.553148	0	11.5	0.610409	0	11.5	1.28065	0.55484	10	0.372067	0	10	0.995416	0	10	1.04617	0.549411	35	1.1177	0.61524
13.8	0.688643	0	13.8	0.875269	0	13.8	1.1078	0.787921	12	0.484727	0	12	1.08944	0	12	0.974395	0.702353	42	1.0582	0.94755
16.1	0.813979	0	16.1	1.07403	0	16.1	1.0646	0.852699	14	0.588656	0	14	1.15852	0.06223	14	0.971225	0.778111	49	1.02765	0.96755
18.4	0.946292	0	18.4	1.23536	0.0288952	18.4	1.04671	0.885085	16	0.723812	0	16	1.19814	0.280493	16	0.963149	0.823133	56	1.01773	0.99926
20.7	1.05226	0	20.7	1.34733	0.0834346	20.7	1.03525	0.911183	18	0.839532	0	18	1.11889	0.520453	18	0.963166	0.853091	63	1.01453	0.99433
23	1.15699	0	23	1.44509	0.188328	23	1.02386	0.920394	20	0.948343	0	20	1.05054	0.666792	20	0.964415	0.876563	70	1.00935	0.99962
25.3	1.24557	0	25.3	1.5113	0.45665	25.3	1.02422	0.938231	22	1.04603	0	22	1.02675	0.740063	22	0.970718	0.896989	77	1.00799	0.98865
27.6	1.31587	0	27.6	1.52217	0.724431	27.6	1.01833	0.944107	24	1.13166	0	24	1.01327	0.787981	24	0.971853	0.912346	84	1.00675	0.99991
29.9	1.37367	0	29.9	1.35498	0.813639	29.9	1.01594	0.955943	26	1.19665	0	26	1.00601	0.819581	26	0.972507	0.921741	91	1.00388	0.9962
32.2	1.42591	0	32.2	1.16452	0.865997	32.2	1.01279	0.959363	28	1.17739	0	28	1.00444	0.844143	28	0.974628	0.935593	98	1.00276	1.00211
34.5	1.47248	0.0178092	34.5	1.10191	0.887048	34.5	1.00902	0.962066	30	1.16222	0.0296515	30	0.99883	0.861857	30	0.97665	0.944754	105	1.00252	1.00623
36.8	1.51188	0.0744021	36.8	1.08095	0.909872	36.8	1.01131	0.971372	32	1.13171	0.111389	32	1.00109	0.888617	32	0.976695	0.949965	112	1.00134	1.00305
39.1	1.53881	0.190211	39.1	1.05567	0.929447	39.1	1.00395	0.974439	34	1.10932	0.267781	34	0.996928	0.897367	34	0.981327	0.958779	119	1.00179	1.00223
41.4	1.56381	0.358004	41.4	1.04601	0.938565	41.4	1.01062	0.979427	36	1.08761	0.506969	36	1.00143	0.911207	36	0.982357	0.953958	126	1	1
43.7	1.58065	0.636557	43.7	1.03761	0.952881	43.7	1.00554	0.983734	38	1.07462	0.713176	38	1.00198	0.924395	38	0.981898	0.968522
46	1.56418	0.73007	46	1.03661	0.95867	46	1.00345	1.00436	40	1.06514	0.815818	40	1.00246	0.937799	40	0.984163	0.96174
48.3	1.50701	0.788024	48.3	1.03013	0.962216	48.3	1	1	42	1.05373	0.845997	42	1.0048	0.94699	42	0.985044	0.97666
50.6	1.37907	0.825301	50.6	1.01579	0.973566				44	1.04577	0.868162	44	1.00388	0.951909	44	0.986952	0.98188
52.9	1.25446	0.851287	52.9	1.01659	0.980646				46	1.03874	0.887022	46	1.00382	0.960239	46	0.988228	0.986979
55.2	1.18301	0.878343	55.2	1.01725	0.990496				48	1.03225	0.901695	48	0.998798	0.964833	48	0.991636	0.989818
57.5	1.14399	0.893506	57.5	1.01407	0.987686				50	1.01638	0.916153	50	0.999552	0.97281	50	0.991917	0.993705
59.8	1.11831	0.905194	59.8	1.00535	0.993039				52	1.02254	0.928084	52	1.00433	0.978375	52	0.994137	0.996998
62.1	1.09898	0.918738	62.1	1.00026	0.997795				54	1.02348	0.940111	54	1.00549	0.985259	54	1	1
64.4	1.08525	0.930041	64.4	0.992059	1.00848				56	1.01884	0.94276	56	1.0046	0.991574	56
66.7	1.06994	0.939398	66.7	1.00204	1.00507				58	1.01253	0.951136	58	1.00409	0.994938
69	1.05533	0.945091	69	1.00047	1.00506				60	1.00697	0.959227	60	1.00221	1.00016
71.3	1.05049	0.957062	71.3	1	1				62	1.00464	0.961579	62	1.00484	0.999747
73.6	1.04096	0.962383							64	1.00446	0.97781	64	1	1
75.9	1.03692	0.963422							66	1.00483	0.981964	66
78.2	1.03338	0.969334							68	1.00222	0.983603
80.5	1.03001	0.97916							70	1.00289	0.985977
82.8	1.02544	0.980622							72	0.996411	0.987789
85.1	1.01904	0.981585							74	0.996087	0.994758
87.4	1.01545	0.982934							76	0.995736	0.996985
89.7	1.01305	0.987472							78	0.988424	1.00288
92	1.01463	0.992101							80	1.00346	1.00401
94.3	1.01163	0.990557							82	1.00565	1.00313
96.6	1.0078	0.997096							84	1	1
98.9	1.0008	0.99987
101.2	1	1
